# Supplementary material for: Magnetic Relaxation Switching Assay Using IFNα-2b-Conjugated Superparamagnetic Nanoparticles for Anti-Interferon Antibody Detection
Source: Biosensors (Basel). 2023 Jun 5;13(6):624. doi: 10.3390/bios13060624 (PMC10296438; doi:10.3390/bios13060624)
Supplement: Supplementary file 1 [file biosensors-13-00624-s001.zip]

Archive with 1 entries (1 files):
- biosensors-2380803-supplementary.pdf
